# Supplementary material for: From clinical specimens to human cancer preclinical models—a journey the NCI‐cell line database—25 years later
Source: J Cell Biochem. 2019 Dec 5;121(8-9):3986–99. doi: 10.1002/jcb.29564 (PMC7496084; doi:10.1002/jcb.29564)
Supplement: Supplementary file 1 — Table of impact by cell line is provided and hosted as a Database [file JCB-121-3986-s001.xlsx]

## Sheet: Cell Lines
cell_line	publications	citations	patents_citing	linked_clinical_trials	supporting_grants	n_funders	funder_names
H460	11124	347117	1564	118	4890	717	Abbott (United States); AbbVie (United States); Academia Sinica; Academy of Finland; Academy of Scientific Research and Technology; AFA Insurance (Sweden); Agence Nationale de la Recherche; Agencia Nacional de Investigación e Innovación; Agencia Nacional de Promoción Científica y Tecnológica; Agency for Science, Technology and Research; Agenzia Spaziale Italiana; Aichi Cancer Center; Air Force Re…
H1299	9388	293692	1076	71	5086	670	Aase og Ejnar Danielsens Fond; Abbott (United States); Academia Sinica; Academy of Finland; Academy of Sciences of the Czech Republic; Accelerate Brain Cancer Cure; Action Medical Research; Agence Nationale de la Recherche; Agence Nationale de Recherches sur le Sida et les Hépatites Virales; Agencia Nacional de Promoción Científica y Tecnológica; Agency for Science, Technology and Research; Agenz…
H1975	3291	95788	511	58	1871	409	Abbott (United States); Academia Sinica; Academy of Finland; Accelerate Brain Cancer Cure; AFA Insurance (Sweden); Agence Nationale de la Recherche; Agency for Science, Technology and Research; Agentschap voor Innovatie door Wetenschap en Technologie; Agenzia Spaziale Italiana; Aichi Cancer Center; Ajinomoto (Japan); Alexander Graham Bell Association for the Deaf and Hard of Hearing; Alexander vo…
H23	2998	109481	653	33	1841	433	Abbott (United States); AbbVie (United States); Academia Sinica; Academy of Finland; Academy of Scientific Research and Technology; Accelerate Brain Cancer Cure; Agencia Nacional de Promoción Científica y Tecnológica; Agency for Science, Technology and Research; Air Force Research Laboratory; Ajinomoto (Japan); Alberta Cancer Foundation; Alex's Lemonade Stand Foundation; Altria (United States); A…
H358	2675	101540	595	36	2015	426	Aase og Ejnar Danielsens Fond; Abbott (United States); AbbVie (United States); Academia Sinica; Academy of Finland; Agence De L'Environnement Et De La Maitrise De L'Energie; Agence Nationale de la Recherche; Agence Nationale de Recherches sur le Sida et les Hépatites Virales; Agency for Science, Technology and Research; Aichi Cancer Center; Air Force Research Laboratory; Ajinomoto (Japan); Alex's…
H69	2326	103720	864	23	1120	333	Aase og Ejnar Danielsens Fond; AbbVie (United States); Academy of Finland; Agence Nationale de la Recherche; Agencia Nacional de Promoción Científica y Tecnológica; Agency for Science, Technology and Research; Agenzia Spaziale Italiana; Aichi Cancer Center; Alexander von Humboldt Foundation; Altria (United States); American Association For Cancer Research; American Cancer Society; American Colleg…
HCC827	2149	78089	440	37	1509	359	Abbott (United States); AbbVie (United States); Academia Sinica; Academy of Finland; Agence Nationale de la Recherche; Agency for Science, Technology and Research; Agenzia Spaziale Italiana; Aichi Cancer Center; Alexander & Margaret Stewart Trust; Alexander von Humboldt Foundation; Alex's Lemonade Stand Foundation; Alzheimer's Association; American Association For Cancer Research; American Brain …
H226	2064	77136	489	43	1176	318	Academia Sinica; Academy of Finland; Academy of Scientific Research and Technology; Agence Nationale de la Recherche; Agency for Science, Technology and Research; Aichi Cancer Center; Ajinomoto (Japan); Alberta Cancer Foundation; Altria (United States); American Association For Cancer Research; American Association of Colleges of Pharmacy; American Cancer Society; American Chemical Society; Ameri…
H1650	1755	65221	402	30	1218	307	Abbott (United States); AbbVie (United States); Academy of Finland; Accelerate Brain Cancer Cure; Agence Nationale de la Recherche; Agency for Science, Technology and Research; Aichi Cancer Center; Ajinomoto (Japan); Alfred P. Sloan Foundation; Alliance for Clinical Trials in Oncology; American Association For Cancer Research; American Brain Tumor Association; American Cancer Society; American He…
H522	1731	60091	473	16	1065	295	Abbott (United States); Academia Sinica; Academy of Finland; Academy of Scientific Research and Technology; Agence Nationale de la Recherche; Aichi Cancer Center; Air Force Research Laboratory; Ajinomoto (Japan); Åke Wibergs Stiftelse; Alberta Cancer Foundation; Alfried Krupp von Bohlen und Halbach Foundation; Alzheimer's Association; American Academy of Arts and Sciences; American Association Fo…
H520	1505	50202	267	27	924	290	Abbott (United States); AbbVie (United States); Academia Sinica; Academy of Finland; Agence Nationale de la Recherche; Aichi Cancer Center; Ajinomoto (Japan); Alex's Lemonade Stand Foundation; Alfried Krupp von Bohlen und Halbach Foundation; Altria (United States); American Association For Cancer Research; American Association of Neurological Surgeons; American Cancer Society; American Gastroente…
H157	1492	73274	476	17	973	250	Academia Sinica; Agence Nationale de la Recherche; Ajinomoto (Japan); Åke Wibergs Stiftelse; Alexander Graham Bell Association for the Deaf and Hard of Hearing; Alliance for Clinical Trials in Oncology; Altria (United States); American Association For Cancer Research; American Cancer Society; American College of Surgeons; American Heart Association; American Institute for Cancer Research; America…
H292	1288	38480	218	21	846	258	AbbVie (United States); Academia Sinica; Academy of Finland; Agence Nationale de la Recherche; Agencia Nacional de Promoción Científica y Tecnológica; Agency for Science, Technology and Research; Air Force Research Laboratory; Ajinomoto (Japan); Alberta Innovates; Alex's Lemonade Stand Foundation; American Association For Cancer Research; American Cancer Society; American Foundation for Pharmaceu…
H441	1270	53049	445	24	1066	294	Abbott (United States); AbbVie (United States); Academia Sinica; Academy of Finland; Agence Nationale de la Recherche; Agilent Technologies (United States); Aichi Cancer Center; Ajinomoto (Japan); Alex's Lemonade Stand Foundation; Altria (United States); American Association For Cancer Research; American Cancer Society; American Heart Association; American Lung Association; American Society of Cl…
H446	1200	30238	100	3	616	227	Aase og Ejnar Danielsens Fond; AbbVie (United States); Academia Sinica; Agence Nationale de la Recherche; Agency for Science, Technology and Research; Alexander & Margaret Stewart Trust; Alfred P. Sloan Foundation; Altria (United States); American Association For Cancer Research; American Cancer Society; American College of Surgeons; American Kennel Club Canine Health Foundation; American Lung As…
H322	1061	43325	256	21	669	216	Academia Sinica; Agence Nationale de la Recherche; Agency for Science, Technology and Research; Air Force Research Laboratory; Alberta Cancer Foundation; Alliance for Clinical Trials in Oncology; Altria (United States); American Academy of Arts and Sciences; American Association For Cancer Research; American Cancer Society; American Lung Association; American Society For Engineering Education; Am…
H82	914	41434	250	8	621	210	AbbVie (United States); Agence Nationale de la Recherche; Agencia Nacional de Promoción Científica y Tecnológica; Agency for Science, Technology and Research; Alexander & Margaret Stewart Trust; Alfred P. Sloan Foundation; Altria (United States); American Association For Cancer Research; American Brain Tumor Association; American Cancer Society; American College of Surgeons; American Institute fo…
H3255	790	69329	352	37	620	200	Abbott (United States); Academia Sinica; Academy of Finland; Accelerate Brain Cancer Cure; Agence Nationale de la Recherche; Agenzia Spaziale Italiana; American Association For Cancer Research; American Cancer Society; American Heart Association; American Lung Association; American Society of Clinical Oncology; Amgen (United States); Astellas Pharma (United States); AstraZeneca (United Kingdom); …
H1703	698	30053	224	18	629	199	AbbVie (United States); Agence Nationale de la Recherche; Agenzia Spaziale Italiana; Alexander & Margaret Stewart Trust; American Association For Cancer Research; American Cancer Society; American Heart Association; American Lung Association; American Society of Clinical Oncology; Amgen (United States); ARIAD Pharmaceuticals (United States); Asociación Española Contra el Cáncer; Astellas Pharma (…
H661	696	32310	156	12	501	207	AbbVie (United States); Academia Sinica; Academy of Finland; Agence Nationale de la Recherche; Alex's Lemonade Stand Foundation; All India Council for Technical Education; Altria (United States); American Association For Cancer Research; American Cancer Society; American Heart Association; American Institute for Cancer Research; American Lung Association; American Society of Clinical Oncology; Am…
H596	647	28481	184	14	459	177	Agence Nationale de la Recherche; Agentschap voor Innovatie door Wetenschap en Technologie; Ajinomoto (Japan); Alexander Graham Bell Association for the Deaf and Hard of Hearing; Alexander & Margaret Stewart Trust; Alfried Krupp von Bohlen und Halbach Foundation; Alliance for Clinical Trials in Oncology; Altria (United States); American Association For Cancer Research; American Cancer Society; Am…
H209	626	42074	403	8	396	152	Alfried Krupp von Bohlen und Halbach Foundation; Altria (United States); American Association For Cancer Research; American Cancer Society; American College of Surgeons; American Institute for Cancer Research; American Society of Clinical Oncology; American Urological Association; Assar Gabrielsson Foundation; AstraZeneca (United Kingdom); Australian Cancer Research Foundation; Ball Corporation (…
H2228	609	24255	183	15	523	173	Abbott (United States); Academia Sinica; Academy of Finland; Agentschap voor Innovatie door Wetenschap en Technologie; Alex's Lemonade Stand Foundation; American Association For Cancer Research; American Cancer Society; American Lung Association; American Society of Clinical Oncology; American Society of Hematology; Amgen (United States); Argonne National Laboratory; ARIAD Pharmaceuticals (United…
H146	608	29948	216	17	357	162	AbbVie (United States); Agence Nationale de la Recherche; Altria (United States); American Association For Cancer Research; American Cancer Society; American College of Surgeons; American Lung Association; American Society of Clinical Oncology; AstraZeneca (United States); Australian Cancer Research Foundation; Australian Research Council; Ball Corporation (United States); Bayer (Germany); Bayer …
H2009	577	28968	149	14	605	174	Academia Sinica; Agency for Science, Technology and Research; Alliance for Clinical Trials in Oncology; American Association For Cancer Research; American Brain Tumor Association; American Cancer Society; American Lung Association; American Society For Engineering Education; American Society of Clinical Oncology; ARIAD Pharmaceuticals (United States); AstraZeneca (United States); Bayer (United St…
H28	530	17646	112	5	382	170	Aalborg Hospital; Academy of Finland; Agence Nationale de la Recherche; Agency for Science, Technology and Research; Aichi Cancer Center; American Cancer Society; American Lung Association; American Society of Clinical Oncology; Australian Research Council; Belgian Federal Science Policy Office; Breast Cancer Alliance; Breast Cancer Research Foundation; Brigham and Women's Hospital; British Lung …
H1993	491	22579	177	12	396	148	Academia Sinica; American Academy of Arts and Sciences; American Association For Cancer Research; American Cancer Society; American Heart Association; American Lung Association; Amgen (United States); Asociación Española Contra el Cáncer; Assistance Publique -Hopitaux De Paris; Astellas Pharma (United States); AstraZeneca (United States); Baxter (United States); Biogen (United States); Boehringer…
H838	465	21555	111	8	335	123	Academia Sinica; Agency for Science, Technology and Research; Åke Wibergs Stiftelse; Alexander & Margaret Stewart Trust; American Association For Cancer Research; American Cancer Society; American Lung Association; Animal and Plant Health Agency; Assar Gabrielsson Foundation; Astellas Pharma (United States); AstraZeneca (United Kingdom); Australian Cancer Research Foundation; Bloodwise; Boehringe…
H2122	462	23205	223	16	533	178	AbbVie (United States); Academia Sinica; Academy of Finland; Agouron Institute; Alex's Lemonade Stand Foundation; American Association For Cancer Research; American Cancer Society; American Heart Association; American Lung Association; American Society of Clinical Oncology; Arizona Department of Health Services; Arnold and Mabel Beckman Foundation; Asociación Española Contra el Cáncer; Astellas P…
H526	462	25114	156	12	331	126	Academia Sinica; Altria (United States); American Association For Cancer Research; American Cancer Society; American College of Surgeons; American Lung Association; American Society of Clinical Oncology; Amgen (United States); AstraZeneca (United Kingdom); AstraZeneca (United States); Ball Corporation (United States); Belgian Federal Science Policy Office; Beth Israel Deaconess Medical Center; Bi…
H345	446	26749	224	6	289	114	Academia Sinica; Agilent Technologies (United States); American Association For Cancer Research; American Cancer Society; American College of Surgeons; American Gastroenterological Association; American Lung Association; American Society of Clinical Oncology; Amgen (United States); Australian Cancer Research Foundation; Ball Corporation (United States); Basque Government; Baylor College of Medici…
H3122	441	24004	156	14	398	163	Abbott (United States); Agentschap voor Innovatie door Wetenschap en Technologie; Aichi Cancer Center; American Association For Cancer Research; American Cancer Society; American Lung Association; American Society of Clinical Oncology; ARIAD Pharmaceuticals (United States); Astellas Pharma (Japan); Astellas Pharma (United States); AstraZeneca (United States); Barncancerfonden; Bayer (United State…
H1437	434	23080	155	5	502	175	AbbVie (United States); Academia Sinica; Agency for Science, Technology and Research; Åke Wibergs Stiftelse; Altria (United States); American Association For Cancer Research; American Cancer Society; American Heart Association; American Lung Association; American Society of Clinical Oncology; American Society of Nephrology; AstraZeneca (United Kingdom); AstraZeneca (United States); Augustinus Fou…
H727	431	15837	134	8	322	151	Abbott (United States); Agency for Science, Technology and Research; Ajinomoto (Japan); Alexander Graham Bell Association for the Deaf and Hard of Hearing; Altria (United States); American Association For Cancer Research; American Cancer Society; American College of Surgeons; American Foundation for Pharmaceutical Education; American Lung Association; American Society of Clinical Oncology; Anders…
H2170	412	15473	126	9	368	152	Academia Sinica; Academy of Finland; Alex's Lemonade Stand Foundation; Altria (United States); American Association For Cancer Research; American Cancer Society; American Heart Association; American Lung Association; American Philosophical Society; American Society of Clinical Oncology; Asociación Española Contra el Cáncer; AstraZeneca (United States); Basque Government; Bayer (United States); Bi…
H187	402	16641	107	8	180	122	Ajinomoto (Japan); Altria (United States); American Association For Cancer Research; American Cancer Society; American College of Surgeons; American Lung Association; American Society of Clinical Oncology; Asociación Española Contra el Cáncer; Australian Cancer Research Foundation; Ball Corporation (United States); Basque Government; Bayer (Germany); Beth Israel Deaconess Medical Center; Boehring…
H1792	392	16767	74	3	487	156	Agency for Science, Technology and Research; Åke Wibergs Stiftelse; Alexander & Margaret Stewart Trust; Alex's Lemonade Stand Foundation; Altria (United States); American Association For Cancer Research; American Cancer Society; American Lung Association; American Society of Clinical Oncology; Assistance Publique -Hopitaux De Paris; Astellas Pharma (Japan); AstraZeneca (United Kingdom); Basic Ene…
H60	391	27398	153	16	263	160	Achievement Rewards for College Scientists Foundation; Agence Nationale de la Recherche; Agencia Nacional de Promoción Científica y Tecnológica; Agency for Science, Technology and Research; Ajinomoto (Japan); Alliance for Cancer Gene Therapy; American Association For Cancer Research; American Cancer Society; American Lung Association; American Society of Clinical Oncology; Asociación Española Con…
H125	377	17324	137	3	220	102	Abbott (United States); Academia Sinica; Agencia Nacional de Promoción Científica y Tecnológica; Ajinomoto (Japan); Alberta Cancer Foundation; Altria (United States); American Association For Cancer Research; American Cancer Society; American Lung Association; American Society of Clinical Oncology; Amgen (United States); Astellas Pharma (United States); Barncancerfonden; Beth Israel Deaconess Med…
H1395	349	22232	151	10	377	148	Academy of Finland; Alfried Krupp von Bohlen und Halbach Foundation; American Association For Cancer Research; American Cancer Society; American Heart Association; American Lung Association; American Skin Association; American Society of Clinical Oncology; Arizona Department of Health Services; Arnold and Mabel Beckman Foundation; AstraZeneca (United States); Beijing Municipal Science & Technolog…
H1155	295	14628	100	7	244	90	Agentschap voor Innovatie door Wetenschap en Technologie; American Association For Cancer Research; American Cancer Society; American Foundation for Pharmaceutical Education; Assistance Publique -Hopitaux De Paris; Barncancerfonden; Bristol-Myers Squibb (United States); Canadian Institutes of Health Research; Cancer Australia; Cancéropôle Île-de-France; Cancer Prevention and Research Institute of…
H2052	295	8227	74	6	228	102	Academy of Finland; Aichi Cancer Center; American Cancer Society; American Society of Clinical Oncology; Brigham and Women's Hospital; British Lung Foundation; Canadian Breast Cancer Foundation; Canadian Institutes of Health Research; Cancer Australia; Cancer Institute of New South Wales; Cancer Prevention and Research Institute of Texas; Cancer Research UK; Centers for Disease Control and Preven…
H2087	273	19875	166	12	267	128	Academia Sinica; Åke Wibergs Stiftelse; American Association For Cancer Research; American Cancer Society; American Lung Association; American Society of Clinical Oncology; AstraZeneca (United Kingdom); AstraZeneca (United States); Austrian Agency for International Cooperation in Education and Research; Basque Government; Bayer (United States); Biotechnology and Biological Sciences Research Counc…
H1666	256	24343	215	19	252	125	Academy of Finland; Agency for Science, Technology and Research; Agenzia Spaziale Italiana; American Cancer Society; American Lung Association; American Society of Clinical Oncology; Arnold and Mabel Beckman Foundation; Astellas Pharma (Japan); AstraZeneca (United Kingdom); AstraZeneca (United States); Australian Research Council; Austrian Agency for International Cooperation in Education and Res…
H2030	255	14544	84	7	326	118	Abbott (United States); Agency for Science, Technology and Research; Air Force Research Laboratory; Alex's Lemonade Stand Foundation; Alliance for Clinical Trials in Oncology; American Association For Cancer Research; American Cancer Society; American Lung Association; American Society For Engineering Education; American Society of Clinical Oncology; Arthritis Research UK; Asociación Española Con…
H2452	249	5887	56	0	182	84	Academy of Finland; Aichi Cancer Center; American Cancer Society; American Lung Association; American Skin Association; Brigham and Women's Hospital; British Lung Foundation; Canadian Cancer Society; Canadian Institutes of Health Research; Cancer Australia; Cancer Institute of New South Wales; Cancéropôle Île-de-France; Cancer Research UK; Centers for Disease Control and Prevention; Chinese Acade…
H1355	246	8723	57	3	230	97	Academia Sinica; Academy of Finland; American Association For Cancer Research; American Cancer Society; American Lung Association; American Society of Clinical Oncology; American Urological Association; Assistance Publique -Hopitaux De Paris; Boehringer Ingelheim (Germany); Breast Cancer Alliance; Breast Cancer Research Foundation; Brigham and Women's Hospital; Canadian Cancer Society; Canadian I…
H2126	224	12732	79	8	219	104	Academy of Finland; Agency for Science, Technology and Research; Alfried Krupp von Bohlen und Halbach Foundation; American Association For Cancer Research; American Cancer Society; American Heart Association; American Lung Association; American Society of Clinical Oncology; ARIAD Pharmaceuticals (United States); Arizona Department of Health Services; Asociación Española Contra el Cáncer; Baylor C…
H820	221	12542	84	5	209	96	Academy of Finland; Aichi Cancer Center; Alexander von Humboldt Foundation; American Association For Cancer Research; American Cancer Society; American Lung Association; American Society of Clinical Oncology; Amgen (United States); Astellas Pharma (United States); AstraZeneca (United Kingdom); Bayer (United States); Bristol-Myers Squibb (United States); Canadian Cancer Society; Canadian Institute…
HCC78	218	12844	125	13	226	112	Abbott (United States); American Cancer Society; American Heart Association; American Lung Association; American Society of Clinical Oncology; Astellas Pharma (Japan); AstraZeneca (United Kingdom); AstraZeneca (United States); Beth Israel Deaconess Medical Center; Bill & Melinda Gates Foundation; Biotechnology and Biological Sciences Research Council; Boettcher Foundation; Breast Cancer Now; Bris…
H128	211	12641	86	3	160	73	Altria (United States); American Cancer Society; American Chemistry Council; American College of Surgeons; American Society of Clinical Oncology; American Urological Association; Burroughs Wellcome Fund; Cancer Prevention and Research Institute of Texas; Cancer Research UK; Centers for Disease Control and Prevention; China Postdoctoral Science Foundation; Chinese Academy of Sciences; Congressiona…
H510	190	12524	158	3	111	50	American Lung Association; Basque Government; British Lung Foundation; CaixaBank; Canadian Institutes of Health Research; Cancer Research UK; Comunidad de Madrid; Congressionally Directed Medical Research Programs; Dana–Farber Cancer Institute; Department of Education and Training; Department of Health; Deutsche Forschungsgemeinschaft; Elsa U. Pardee Foundation; Engineering and Physical Sciences …
HCC15	189	10885	84	5	250	99	Academia Sinica; American Association For Cancer Research; American Cancer Society; American Lung Association; American Urological Association; Basque Government; Boehringer Ingelheim Foundation; Brigham and Women's Hospital; CaixaBank; Canadian Institutes of Health Research; Cancer Prevention and Research Institute of Texas; Cancer Research UK; Chang Gung Memorial Hospital; Chinese Academy of Ag…
H1944	183	6349	41	3	246	92	American Association For Cancer Research; American Cancer Society; American Lung Association; American Society of Clinical Oncology; Asociación Española Contra el Cáncer; Astellas Pharma (United States); AstraZeneca (United Kingdom); Boehringer Ingelheim (Germany); Canadian Cancer Society; Canary Foundation; Cancer Prevention and Research Institute of Texas; Cancer Research UK; China Postdoctoral…
HCC95	175	8903	62	2	242	97	American Association For Cancer Research; American Cancer Society; American Lung Association; American Society of Clinical Oncology; Canadian Cancer Society; Canadian Institutes of Health Research; Canary Foundation; Cancer Prevention and Research Institute of Texas; Cancer Research UK; Congressionally Directed Medical Research Programs; Damon Runyon Cancer Research Foundation; Department of Heal…
H2347	170	11470	102	7	175	83	American Cancer Society; American Lung Association; American Society of Clinical Oncology; American Urological Association; Arizona Department of Health Services; Astellas Pharma (United States); AstraZeneca (United Kingdom); AstraZeneca (United States); Bayer (Germany); Boehringer Ingelheim Foundation; Bristol-Myers Squibb (United States); CaixaBank; Canadian Cancer Society; Canadian Institutes …
H1648	165	11259	104	4	197	90	American Cancer Society; American Lung Association; Amgen (United States); Arkansas Science & Technology; Astellas Pharma (Japan); Astellas Pharma (United States); Basque Government; Breast Cancer Research Foundation; Bristol-Myers Squibb (United States); CaixaBank; Canadian Institutes of Health Research; Cancer Prevention and Research Institute of Texas; Cancer Research UK; China Postdoctoral Sc…
H1819	162	9256	77	3	162	58	American Academy of Arts and Sciences; American Cancer Society; American Lung Association; American Society of Clinical Oncology; American Urological Association; Boehringer Ingelheim (Germany); Canadian Cancer Society; Canadian Institutes of Health Research; Cancer Prevention and Research Institute of Texas; China Postdoctoral Science Foundation; Congressionally Directed Medical Research Program…
H1838	157	7164	70	4	161	75	Agency for Science, Technology and Research; Åke Wibergs Stiftelse; Alexander von Humboldt Foundation; American Cancer Society; American Heart Association; American Lung Association; American Society of Clinical Oncology; AstraZeneca (United Kingdom); AstraZeneca (United States); Canadian Cancer Society; Canadian Institutes of Health Research; Canary Foundation; Cancer Research UK; China Postdoct…
H524	153	8513	36	2	127	70	Alexander & Margaret Stewart Trust; American Association For Cancer Research; American Cancer Society; Ball Corporation (United States); Baylor College of Medicine; Boehringer Ingelheim Foundation; Boehringer Ingelheim (Germany); Breast Cancer Now; Canadian Institutes of Health Research; Cancer Prevention and Research Institute of Texas; Cancer Research UK; China Postdoctoral Science Foundation; …
H1688	149	4637	24	0	108	57	Åke Wibergs Stiftelse; American Cancer Society; Anhui Provincial Department of Education; California Institute for Regenerative Medicine; Cancer Research UK; Centers for Medicare and Medicaid Services; Changhua Christian Hospital; Chi Mei Medical Center; China Postdoctoral Science Foundation; Chongqing Science and Technology Commission; Cleveland Clinic; Congressionally Directed Medical Research …
H647	148	10245	76	10	169	78	Agency for Science, Technology and Research; American Association For Cancer Research; American Cancer Society; American Lung Association; American Society of Clinical Oncology; Astellas Pharma (United States); AstraZeneca (United Kingdom); AstraZeneca (United States); Boehringer Ingelheim Foundation; Boehringer Ingelheim (Germany); Breast Cancer Research Foundation; Canadian Cancer Society; Canc…
H2171	145	13584	85	7	157	77	AbbVie (United States); Alexander & Margaret Stewart Trust; American Association For Cancer Research; American Cancer Society; Ball Corporation (United States); Barncancerfonden; British Heart Foundation; Burroughs Wellcome Fund; Canadian Cancer Society; Canadian Institutes of Health Research; Canary Foundation; Cancer Council Victoria; Cancer Prevention and Research Institute of Texas; Cancer Re…
HCC44	143	6624	47	3	203	66	Alberta Cancer Foundation; Alexander Graham Bell Association for the Deaf and Hard of Hearing; American Association For Cancer Research; American Cancer Society; American Lung Association; Basque Government; Boehringer Ingelheim Foundation; CaixaBank; Canadian Breast Cancer Foundation; Cancer League of Colorado; Cancer Prevention and Research Institute of Texas; Chinese Academy of Sciences; Congr…
H841	137	8460	48	2	100	62	Alexander Graham Bell Association for the Deaf and Hard of Hearing; Alex's Lemonade Stand Foundation; American Association For Cancer Research; American Cancer Society; American Society of Clinical Oncology; Asociación Española Contra el Cáncer; Ball Corporation (United States); Banco Santander (Spain); BioMarin (United States); Botín Foundation; Canadian Institutes of Health Research; Cancer Res…
H1435	129	6811	43	7	78	40	Academia Sinica; Agence Nationale de la Recherche; American Brain Tumor Association; American Cancer Society; American Lung Association; Beijing Municipal Science & Technology Commision; Canadian Institutes of Health Research; Cancer Research UK; Chongqing Science and Technology Commission; Czech Science Foundation; Directorate for Mathematical & Physical Sciences; European Commission; French Nat…
H290	128	6486	38	2	111	48	Agence Nationale de la Recherche; Aichi Cancer Center; American Cancer Society; CaixaBank; Cancer Research UK; Congressionally Directed Medical Research Programs; Engineering and Physical Sciences Research Council; Ente Cassa di Risparmio di Firenze; Fondation ARC pour la Recherche sur le Cancer; Foundation for Promotion of Cancer Research; Foundation for the National Institutes of Health; French…
H1781	125	9277	84	15	154	62	Academy of Finland; American Cancer Society; American Foundation for Pharmaceutical Education; American Heart Association; American Lung Association; American Society of Clinical Oncology; Astellas Pharma (United States); AstraZeneca (United Kingdom); Boehringer Ingelheim (Germany); Boehringer Ingelheim (United States); Canadian Institutes of Health Research; Cancer Prevention and Research Instit…
H889	125	9605	98	2	94	57	Agency for Science, Technology and Research; American Urological Association; Australian Cancer Research Foundation; Ball Corporation (United States); Biotechnology and Biological Sciences Research Council; Burroughs Wellcome Fund; Canadian Institutes of Health Research; Cancer Council Victoria; Cancer Prevention and Research Institute of Texas; Cancer Research UK; Comunidad de Madrid; Congressio…
H1048	122	5090	15	1	147	72	AbbVie (United States); Alliance for Clinical Trials in Oncology; Altria (United States); American Cancer Society; American Lung Association; American Society of Clinical Oncology; Asociación Española Contra el Cáncer; AstraZeneca (United Kingdom); Australian Cancer Research Foundation; BC Cancer Agency; Bloodwise; Boehringer Ingelheim (Germany); Breast Cancer Research Foundation; Burroughs Wellc…
H720	122	6994	67	1	88	55	Ajinomoto (Japan); American Cancer Society; American Gastroenterological Association; AstraZeneca (United States); Basque Government; Bayer (Germany); Boehringer Ingelheim (Germany); Breast Cancer Now; Burroughs Wellcome Fund; CaixaBank; Canada Foundation for Innovation; Canadian Institutes of Health Research; Cancer Prevention and Research Institute of Texas; Cancer Research Society; Cancer Rese…
H1373	119	6989	83	12	144	59	American Association For Cancer Research; American Cancer Society; American Heart Association; American Lung Association; American Society of Clinical Oncology; Astellas Pharma (United States); Bayer (Germany); Boehringer Ingelheim (Germany); Canadian Cancer Society; Canary Foundation; Cancer Prevention and Research Institute of Texas; Cancer Research UK; China Postdoctoral Science Foundation; Co…
H1793	119	4124	33	4	109	60	American Association For Cancer Research; American Cancer Society; American Lung Association; American Society of Clinical Oncology; AstraZeneca (United Kingdom); Bank of America; Beijing Municipal Science & Technology Commision; Boehringer Ingelheim Foundation; Canary Foundation; Cancer Research UK; Congressionally Directed Medical Research Programs; Danish Cancer Society; Danish National Resear…
H2073	113	5839	29	7	123	58	American Cancer Society; American Lung Association; AstraZeneca (United Kingdom); Biogen (United States); Boehringer Ingelheim (Germany); Boehringer Ingelheim (United States); Canadian Cancer Society; Canadian Institutes of Health Research; Canary Foundation; Cancer Prevention and Research Institute of Texas; Cancer Research UK; Congressionally Directed Medical Research Programs; Corporació Catal…
H2373	113	3604	35	1	126	42	American Cancer Society; AstraZeneca (United States); Canadian Institutes of Health Research; Cancer Research UK; Dana–Farber Cancer Institute; Directorate for Engineering; Flight Attendant Medical Research Institute; Fondation de France; Foundation for Promotion of Cancer Research; Gates Cambridge Trust; Japan Society for the Promotion of Science; Leukemia and Lymphoma Society; Lymphoma Foundati…
H196	111	5078	57	1	170	70	Abbott (United States); AbbVie (United States); Agence Nationale de la Recherche; Alfred P. Sloan Foundation; American Association For Cancer Research; American Cancer Society; American Heart Association; American Society of Clinical Oncology; AstraZeneca (United Kingdom); Biotechnology and Biological Sciences Research Council; Boehringer Ingelheim (Germany); Burroughs Wellcome Fund; CaixaBank; C…
HCC2279	110	5836	55	3	145	70	Academy of Finland; American Association For Cancer Research; American Cancer Society; American Society of Clinical Oncology; AstraZeneca (United Kingdom); Biogen (United States); Canadian Cancer Society; Canadian Institutes of Health Research; Canary Foundation; Cancer Prevention and Research Institute of Texas; Chinese Academy of Sciences; Congressionally Directed Medical Research Programs; Con…
H211	108	4944	44	5	109	65	AbbVie (United States); Academia Sinica; Alex's Lemonade Stand Foundation; American Association For Cancer Research; American Cancer Society; American Society of Clinical Oncology; Asociación Española Contra el Cáncer; AstraZeneca (United Kingdom); Australian Cancer Research Foundation; Banco Santander (Spain); Beth Israel Deaconess Medical Center; Boehringer Ingelheim (Germany); Botín Foundation…
H249	105	12999	186	0	78	38	American Cancer Society; American Lung Association; American Urological Association; AstraZeneca (United States); Cancer Research UK; Cancer Society of New Zealand; Comunidad de Madrid; Congressionally Directed Medical Research Programs; Flight Attendant Medical Research Institute; Fred Hutchinson Cancer Research Center; Fundação para a Ciência e Tecnologia; Howard Hughes Medical Institute; Japan…
H1264	104	4346	25	1	77	43	American Cancer Society; American Heart Association; American Philosophical Society; Astellas Pharma (United States); CaixaBank; Canadian Cancer Society; Cancer Prevention and Research Institute of Texas; Central European Institute of Technology; Congressionally Directed Medical Research Programs; European Commission; European Research Council; Fondation ARC pour la Recherche sur le Cancer; FWF A…
H1573	103	7674	66	1	141	66	Alliance for Clinical Trials in Oncology; American Association For Cancer Research; American Cancer Society; American Society of Clinical Oncology; Amgen (United States); AstraZeneca (United States); Baylor College of Medicine; Biotechnology and Biological Sciences Research Council; Boehringer Ingelheim (Germany); Breast Cancer Research Foundation; CaixaBank; Canadian Cancer Society; Canadian Ins…
HCC2935	103	3959	36	2	143	74	Academy of Finland; Alex's Lemonade Stand Foundation; American Association For Cancer Research; American Cancer Society; American Lung Association; American Society of Clinical Oncology; Astellas Pharma (Japan); AstraZeneca (United Kingdom); Boehringer Ingelheim (Germany); Burroughs Wellcome Fund; Canadian Cancer Society; Canadian Institutes of Health Research; Canary Foundation; Cancer Preventio…
H1581	101	3314	28	3	67	71	Alliance for Clinical Trials in Oncology; American Cancer Society; American Society of Clinical Oncology; American Society of Hematology; ARIAD Pharmaceuticals (United States); Astellas Pharma (Japan); AstraZeneca (United Kingdom); AstraZeneca (United States); Bayer (Germany); Bayer (United States); Boehringer Ingelheim (United States); Bristol-Myers Squibb (United States); Canada Research Chairs…
H1568	98	6145	30	3	160	65	American Cancer Society; American Heart Association; American Society of Clinical Oncology; Amgen (United States); Asociación Española Contra el Cáncer; Australian Cancer Research Foundation; Boehringer Ingelheim (Germany); Bristol-Myers Squibb (United States); CaixaBank; Canadian Cancer Society; Canadian Institutes of Health Research; Canary Foundation; Cancer Council Victoria; Cancer Prevention…
H1734	97	6570	49	5	121	46	American Association For Cancer Research; American Cancer Society; American Society of Clinical Oncology; AstraZeneca (United Kingdom); AstraZeneca (United States); Canadian Cancer Society; Congressionally Directed Medical Research Programs; Council of Scientific and Industrial Research; Damon Runyon Cancer Research Foundation; Dana–Farber Cancer Institute; Department of Biotechnology; Department…
HCC366	92	4791	37	2	133	52	Alexander Graham Bell Association for the Deaf and Hard of Hearing; American Academy of Arts and Sciences; American Cancer Society; American Lung Association; American Society of Clinical Oncology; Biotechnology and Biological Sciences Research Council; Canadian Institutes of Health Research; Cancer Prevention and Research Institute of Texas; Chang Gung Memorial Hospital; Congressionally Directed…
H1963	91	5803	50	2	75	68	Alexander & Margaret Stewart Trust; American Association For Cancer Research; American Cancer Society; Asociación Española Contra el Cáncer; AstraZeneca (United Kingdom); Australian Cancer Research Foundation; Ball Corporation (United States); Bayer (Germany); Bayer (United States); Boehringer Ingelheim (United States); Burroughs Wellcome Fund; Canadian Institutes of Health Research; Cancer Counc…
H513	89	4876	46	4	73	33	Aichi Cancer Center; American Cancer Society; American Lung Association; CaixaBank; Cancer Council Victoria; Cancer Research UK; Congressionally Directed Medical Research Programs; Florida Department of Health; Fondation ARC pour la Recherche sur le Cancer; French National Cancer Institute; Harley-Davidson (United States); Japan Society for the Promotion of Science; Leukemia and Lymphoma Society;…
H378	88	5775	34	0	55	30	American Society of Clinical Oncology; Asociación Española Contra el Cáncer; Ball Corporation (United States); Canadian Institutes of Health Research; Cancer Research UK; Congressionally Directed Medical Research Programs; Deutsche Forschungsgemeinschaft; European Commission; Fonds National de la Recherche Scientifique; Fundação para a Ciência e Tecnologia; Genome British Columbia; Genome Canada;…
H740	87	5893	37	0	51	43	Agentschap voor Innovatie door Wetenschap en Technologie; American Lung Association; Argonne National Laboratory; Basic Energy Sciences; Breast Cancer Now; Cancer Research UK; Colciencias; Congressionally Directed Medical Research Programs; Deutsche Forschungsgemeinschaft; Directorate for Engineering; Fred Hutchinson Cancer Research Center; Fundação para a Ciência e Tecnologia; Government of Cata…
HCC193	85	4359	53	1	87	45	American Association For Cancer Research; American Cancer Society; American Lung Association; American Urological Association; AstraZeneca (United Kingdom); Bhabha Atomic Research Centre; Biotechnology and Biological Sciences Research Council; British Heart Foundation; Canadian Institutes of Health Research; Cancer Prevention and Research Institute of Texas; Cancer Research UK; Congressionally Di…
H1563	82	2507	16	2	109	56	Academy of Finland; Åke Wibergs Stiftelse; Alex's Lemonade Stand Foundation; American Cancer Society; American Society of Clinical Oncology; AstraZeneca (United Kingdom); Baylor College of Medicine; Bill & Melinda Gates Foundation; Biotechnology and Biological Sciences Research Council; Canadian Cancer Society; Canary Foundation; Cancer Research UK; Children's Hospital of Philadelphia; Congressio…
H1770	81	5341	121	5	71	41	American Cancer Society; Breast Cancer Now; British Heart Foundation; Cancer Prevention and Research Institute of Texas; Cancer Research UK; Comunidad de Madrid; Congressionally Directed Medical Research Programs; Deutsche Forschungsgemeinschaft; Doris Duke Charitable Foundation; European Commission; Federal Ministry of Education and Research; Fonds National de la Recherche Scientifique; German C…
H1755	80	2771	14	3	115	59	Agency for Science, Technology and Research; American Association For Cancer Research; American Cancer Society; American Lung Association; American Society of Clinical Oncology; Beth Israel Deaconess Medical Center; Breast Cancer Research Foundation; Bristol-Myers Squibb (United States); Canadian Cancer Society; Canadian Institutes of Health Research; Canary Foundation; Cancer Australia; Cancer C…
H650	80	3019	35	1	97	40	American Association For Cancer Research; American Cancer Society; Boehringer Ingelheim (Germany); Canadian Cancer Society; Canadian Institutes of Health Research; Canary Foundation; Cancer League of Colorado; Cancer Prevention and Research Institute of Texas; Cancer Research UK; Congressionally Directed Medical Research Programs; Deutsche Forschungsgemeinschaft; Dutch Cancer Society; European Co…
H417	77	4147	57	0	57	32	American Gastroenterological Association; Ball Corporation (United States); Brigham and Women's Hospital; Canada Foundation for Innovation; Canadian Cancer Society; Canadian Institutes of Health Research; Cancer Prevention and Research Institute of Texas; Cancer Research UK; Congressionally Directed Medical Research Programs; Department of Biotechnology; Directorate for Mathematical & Physical Sc…
HCC515	77	4011	38	1	105	46	Alex's Lemonade Stand Foundation; American Cancer Society; American Lung Association; American Urological Association; BC Cancer Agency; CancerCare Manitoba; Cancer Prevention and Research Institute of Texas; Cancer Research UK; Congressionally Directed Medical Research Programs; European Research Council; Federal Ministry of Education and Research; Flight Attendant Medical Research Institute; Fu…
H1092	72	7348	67	12	50	27	BioMarin (United States); Biotechnology and Biological Sciences Research Council; Burroughs Wellcome Fund; Canadian Cancer Society; Canadian Institutes of Health Research; Canary Foundation; Cancer Research UK; Congressionally Directed Medical Research Programs; Council of Scientific and Industrial Research; Flight Attendant Medical Research Institute; Fundação para a Ciência e Tecnologia; GlaxoS…
H1339	72	2879	18	2	38	35	Alexander von Humboldt Foundation; Bavarian State Ministry of Education Science and the Arts; British Council; Burroughs Wellcome Fund; Congressionally Directed Medical Research Programs; Department of Education and Training; Deutsche Forschungsgemeinschaft; Else Kröner-Fresenius-Stiftung; European Commission; European Research Council; Federal Ministry for Economic Affairs and Energy; Federal Mi…
H1184	71	5699	35	2	81	43	American Cancer Society; American Urological Association; Ball Corporation (United States); Burroughs Wellcome Fund; Canadian Institutes of Health Research; Canary Foundation; Cancer Prevention and Research Institute of Texas; Cancer Research UK; Congressionally Directed Medical Research Programs; Flight Attendant Medical Research Institute; Fundação para a Ciência e Tecnologia; Genome British Co…
H774	68	8275	49	6	39	18	Cancer Research UK; Comunidad de Madrid; Congressionally Directed Medical Research Programs; Department of Health; European Commission; Japan Society for the Promotion of Science; Korea Health Industry Development Institute; Los Alamos National Laboratory; Medical Research Council; Ministry of Economy, Industry and Competitiveness; Ministry of Education, Culture, Sports, Science and Technology; M…
H1618	66	8734	140	2	53	37	American Cancer Society; American College of Surgeons; American Society of Clinical Oncology; Ball Corporation (United States); Brigham and Women's Hospital; Cancer Research UK; Comunidad de Madrid; Congressionally Directed Medical Research Programs; Department of Biotechnology; Directorate for Biological Sciences; Directorate for Mathematical & Physical Sciences; Flight Attendant Medical Researc…
H1417	65	2350	12	3	68	46	Alex's Lemonade Stand Foundation; American Cancer Society; American Society of Clinical Oncology; AstraZeneca (United Kingdom); AstraZeneca (United States); Australian Cancer Research Foundation; Barncancerfonden; Breast Cancer Research Foundation; Cancer Council Victoria; Cancer Research UK; Council of Scientific and Industrial Research; Czech Science Foundation; Dana–Farber Cancer Institute; De…
H719	64	3942	27	0	51	24	American Cancer Society; Cancer Research UK; Celgene (United States); Chinese Academy of Sciences; Congressionally Directed Medical Research Programs; Czech Science Foundation; Doris Duke Charitable Foundation; Dutch Cancer Society; European Commission; Fundação para a Ciência e Tecnologia; Japan Society for the Promotion of Science; Ministry of Health Labour and Welfare; Ministry of Science and …
H1450	62	6721	44	1	42	29	Agentschap voor Innovatie door Wetenschap en Technologie; American Cancer Society; Ball Corporation (United States); Breast Cancer Now; Burroughs Wellcome Fund; Cancer Research UK; Centers for Disease Control and Prevention; Colciencias; Congressionally Directed Medical Research Programs; Dutch Cancer Society; Flight Attendant Medical Research Institute; Fred Hutchinson Cancer Research Center; Fu…
H1915	62	1740	4	2	71	47	American Association For Cancer Research; American Society of Clinical Oncology; Boehringer Ingelheim Foundation; California Institute for Regenerative Medicine; Canadian Cancer Society; Canadian Institutes of Health Research; Cancer Research Society; Cancer Research UK; Danish Cancer Society; Danish National Research Foundation; Deutsche Forschungsgemeinschaft; Dietmar Hopp Stiftung; Federal Min…
HCC1171	62	4239	39	1	82	39	Alexander Graham Bell Association for the Deaf and Hard of Hearing; American Association For Cancer Research; American Cancer Society; American Lung Association; American Society of Clinical Oncology; Argonne National Laboratory; Canadian Cancer Society; Cancer Prevention and Research Institute of Texas; Congressionally Directed Medical Research Programs; Dana–Farber Cancer Institute; Entertainme…
H2141	61	3757	23	1	59	32	American Cancer Society; Arizona Department of Health Services; Ball Corporation (United States); Burroughs Wellcome Fund; Canadian Institutes of Health Research; Congressionally Directed Medical Research Programs; European Research Council; Flight Attendant Medical Research Institute; FWF Austrian Science Fund; Genome British Columbia; Genome Canada; Howard Hughes Medical Institute; Instituto de…
H1607	60	4309	33	2	85	38	American Cancer Society; Arizona Department of Health Services; Ball Corporation (United States); Burroughs Wellcome Fund; CaixaBank; Canadian Institutes of Health Research; Congressionally Directed Medical Research Programs; Flight Attendant Medical Research Institute; Fred Hutchinson Cancer Research Center; Genome British Columbia; Genome Canada; Howard Hughes Medical Institute; Instituto de Sa…
H1672	58	3656	23	2	48	35	American Cancer Society; American Society of Clinical Oncology; Ball Corporation (United States); Burroughs Wellcome Fund; Canadian Institutes of Health Research; Cancer Research UK; Congressionally Directed Medical Research Programs; Deutsche Forschungsgemeinschaft; Educational Department of Liaoning Province; European Commission; European Research Council; Flight Attendant Medical Research Inst…
H2023	58	2005	4	1	86	36	American Cancer Society; American Lung Association; Belgian Federal Science Policy Office; Cancer Prevention and Research Institute of Texas; Congressionally Directed Medical Research Programs; Elsa U. Pardee Foundation; European Research Council; Flanders Institute for Biotechnology; Flemish Government; Foundation for Promotion of Cancer Research; Italian Association for Cancer Research; Japan S…
H2882	57	2825	28	0	72	31	American Cancer Society; American Society of Clinical Oncology; Cancer Prevention and Research Institute of Texas; Congressionally Directed Medical Research Programs; Connecticut Department of Public Health; Entertainment Industry Foundation; Federal Ministry of Education and Research; German Cancer Aid; Gilead Sciences (United States); Howard Hughes Medical Institute; Japan Society for the Promo…
H2107	56	3816	21	3	69	34	Agence Nationale de la Recherche; American Cancer Society; Burroughs Wellcome Fund; Canadian Institutes of Health Research; Cancer Prevention and Research Institute of Texas; Congressionally Directed Medical Research Programs; Damon Runyon Cancer Research Foundation; European Research Council; Flight Attendant Medical Research Institute; Genome British Columbia; Genome Canada; Howard Hughes Medic…
H1869	55	1722	9	2	64	38	American Society of Clinical Oncology; Brigham and Women's Hospital; Chang Gung Memorial Hospital; Congressionally Directed Medical Research Programs; Dana–Farber Cancer Institute; Directorate for Computer & Information Science & Engineering; DuPont (United States); Florida Department of Health; Government of Catalonia; Harley-Davidson (United States); Instituto de Salud Carlos III; Japan Agency …
H2172	55	1704	24	2	65	41	Alex's Lemonade Stand Foundation; American Association For Cancer Research; American Cancer Society; American Heart Association; Boehringer Ingelheim Foundation; Cancer Prevention and Research Institute of Texas; Central European Institute of Technology; Congressionally Directed Medical Research Programs; Danish Cancer Society; Danish National Research Foundation; Deutsche Forschungsgemeinschaft;…
H2405	54	2609	8	1	79	46	American Cancer Society; American Lung Association; American Society of Clinical Oncology; Bank of America; Boehringer Ingelheim (Germany); Bristol-Myers Squibb (United States); CaixaBank; Canadian Cancer Society; Canadian Institutes of Health Research; Canary Foundation; Cancer Prevention and Research Institute of Texas; Cancer Research UK; Carl Zeiss Foundation; Chicago Community Trust; China P…
HCC2429	54	2360	60	2	61	33	American Lung Association; Astellas Pharma (Japan); Canadian Institutes of Health Research; Cancer Prevention and Research Institute of Texas; Congressionally Directed Medical Research Programs; Damon Runyon Cancer Research Foundation; Dana–Farber Cancer Institute; Deutsche Forschungsgemeinschaft; European Commission; Federal Ministry of Education and Research; Genome Canada; German Cancer Aid; H…
HCC33	54	2767	13	1	68	39	American Cancer Society; Asociación Española Contra el Cáncer; Ball Corporation (United States); Bayer (United States); Burroughs Wellcome Fund; Canadian Institutes of Health Research; Cancer Prevention and Research Institute of Texas; Cancer Research UK; Congressionally Directed Medical Research Programs; Damon Runyon Cancer Research Foundation; European Commission; European Research Council; Fl…
H810	53	2340	20	1	55	28	American Society of Clinical Oncology; AstraZeneca (United States); Canadian Cancer Society; Canadian Institutes of Health Research; Canary Foundation; Cancer Research UK; Congressionally Directed Medical Research Programs; GlaxoSmithKline (United Kingdom); Howard Hughes Medical Institute; Japan Society for the Promotion of Science; Krebsliga Beider Basel; Ligue Nationale Contre le Cancer; Minist…
H1466	51	3026	39	1	38	34	Academia Sinica; Cancer Research UK; Centers for Disease Control and Prevention; Congressionally Directed Medical Research Programs; Consejo Nacional de Ciencia y Tecnología; Council of Scientific and Industrial Research; Department of Atomic Energy; Fondation de France; Foundation for Promotion of Cancer Research; French National Centre for Scientific Research; Fundação para a Ciência e Tecnolog…
H250	51	2704	13	0	46	38	Agence Nationale de la Recherche; Altria (United States); American Cancer Society; Cancer Council Queensland; Cancer Prevention and Research Institute of Texas; Cancer Research UK; China Postdoctoral Science Foundation; City College of New York; Comunidad de Madrid; Congressionally Directed Medical Research Programs; European Commission; Fondation ARC pour la Recherche sur le Cancer; French Natio…
H2887	51	3276	38	1	70	29	American Cancer Society; American Society of Clinical Oncology; Arizona Department of Health Services; Cancer Prevention and Research Institute of Texas; Congressionally Directed Medical Research Programs; Federal Ministry of Education and Research; Flight Attendant Medical Research Institute; German Cancer Aid; Howard Hughes Medical Institute; Instituto de Salud Carlos III; Japan Society for the…
H1651	50	2013	19	1	57	40	Alliance for Clinical Trials in Oncology; American Cancer Society; American Society of Clinical Oncology; AstraZeneca (United Kingdom); Canary Foundation; Cancer Research UK; Central European Institute of Technology; Congressionally Directed Medical Research Programs; Deutsche Forschungsgemeinschaft; Doris Duke Charitable Foundation; European Commission; European Research Council; Fondation de Fr…
H2227	49	3251	23	3	46	35	American Society of Clinical Oncology; Canadian Institutes of Health Research; Cancer Prevention and Research Institute of Texas; Central European Institute of Technology; Congressionally Directed Medical Research Programs; Deutsche Forschungsgemeinschaft; European Commission; European Research Council; FWF Austrian Science Fund; Genome British Columbia; Genome Canada; Instituto de Salud Carlos I…
H324	49	4129	8	3	61	31	American Cancer Society; Canada Foundation for Innovation; Canadian Cancer Society; Canadian Institutes of Health Research; Cancer Prevention and Research Institute of Texas; Chinese Academy of Sciences; Congressionally Directed Medical Research Programs; Deutsche Forschungsgemeinschaft; European Research Council; Flight Attendant Medical Research Institute; Italian Association for Cancer Researc…
H1385	48	3976	48	1	52	30	American Cancer Society; Basque Government; Brigham and Women's Hospital; CaixaBank; Canary Foundation; Cancer Prevention and Research Institute of Texas; Congressionally Directed Medical Research Programs; Dana–Farber Cancer Institute; Department of Biotechnology; Directorate for Computer & Information Science & Engineering; Directorate for Mathematical & Physical Sciences; European Commission; …
H1693	48	2249	20	1	85	34	Åke Wibergs Stiftelse; American Society of Clinical Oncology; Boehringer Ingelheim (Germany); Canadian Cancer Society; Canadian Institutes of Health Research; Canary Foundation; Cancer Prevention and Research Institute of Texas; Centers for Disease Control and Prevention; Congressionally Directed Medical Research Programs; Fonds National de la Recherche Scientifique; Howard Hughes Medical Institu…
H64	47	2408	13	0	34	19	Canadian Cancer Society; Canadian Institutes of Health Research; Canary Foundation; Congressionally Directed Medical Research Programs; Deutsche Forschungsgemeinschaft; Federal Ministry of Education and Research; FWF Austrian Science Fund; German Cancer Aid; Japan Society for the Promotion of Science; National Cancer Institute; National Center for Advancing Translational Sciences; National Instit…
H2106	46	1990	18	1	35	24	Agence Nationale de la Recherche; American Cancer Society; American Lung Association; AstraZeneca (United States); Ball Corporation (United States); Cancer Prevention and Research Institute of Texas; China Academy of Chinese Medical Sciences; Congressionally Directed Medical Research Programs; Dana–Farber Cancer Institute; European Research Council; Guangdong Science and Technology Department; Ja…
H835	45	5404	43	3	27	23	American Cancer Society; Argonne National Laboratory; AstraZeneca (United Kingdom); Basic Energy Sciences; Canadian Institutes of Health Research; Cancer Research UK; Congressionally Directed Medical Research Programs; Department of Health; Japan Society for the Promotion of Science; Los Alamos National Laboratory; Mayo Clinic; Ministry of Education, Culture, Sports, Science and Technology; Minis…
HCC461	44	2891	23	1	60	31	American Cancer Society; American Lung Association; American Society of Clinical Oncology; American Urological Association; Canadian Institutes of Health Research; Cancer Prevention and Research Institute of Texas; Congressionally Directed Medical Research Programs; Dana–Farber Cancer Institute; Federal Ministry of Education and Research; Genome British Columbia; Genome Canada; German Cancer Aid;…
H920	43	2818	25	0	45	23	American Heart Association; Beth Israel Deaconess Medical Center; Boehringer Ingelheim (Germany); Canadian Cancer Society; Canadian Institutes of Health Research; Canary Foundation; Cancer Prevention and Research Institute of Texas; Cancer Research UK; Centers for Disease Control and Prevention; Congressionally Directed Medical Research Programs; European Commission; European Cooperation in Scien…
HCC5	42	957	3	1	38	26	Boehringer Ingelheim (United States); Canadian Liver Foundation; Cancer Research Society; China Postdoctoral Science Foundation; European Commission; Foundation for Promotion of Cancer Research; Italian Association for Cancer Research; Japan Agency for Medical Research and Development; Japan Society for the Promotion of Science; Jiangsu Provincial Department of Education; Ministero della Salute; …
H2195	41	3113	24	2	36	20	American Cancer Society; Burroughs Wellcome Fund; Canadian Institutes of Health Research; Cleveland Clinic; Congressionally Directed Medical Research Programs; Flight Attendant Medical Research Institute; Genome British Columbia; Genome Canada; Howard Hughes Medical Institute; Instituto de Salud Carlos III; Japan Society for the Promotion of Science; Korea Health Industry Development Institute; M…
H865	41	2193	10	1	32	13	American Cancer Society; Congressionally Directed Medical Research Programs; Government of Catalonia; Instituto de Salud Carlos III; Japan Society for the Promotion of Science; Ministry of Health Labour and Welfare; National Cancer Institute; National Human Genome Research Institute; National Institute of Allergy and Infectious Diseases; National Institute of Environmental Health Sciences; Pfizer…
HCC1833	41	1877	5	0	48	27	Canadian Institutes of Health Research; Cancer Prevention and Research Institute of Texas; Congressionally Directed Medical Research Programs; Dana–Farber Cancer Institute; Federal Ministry of Education and Research; Genome British Columbia; Genome Canada; German Cancer Aid; Howard Hughes Medical Institute; Instituto de Salud Carlos III; Korea Health Industry Development Institute; Korea Institut…
H1334	39	2341	15	1	32	18	American Cancer Society; Astellas Pharma (United States); Belgian Federal Science Policy Office; CaixaBank; Congressionally Directed Medical Research Programs; European Commission; Fondation ARC pour la Recherche sur le Cancer; Fonds National de la Recherche Scientifique; Foundation for Promotion of Cancer Research; Hollings Cancer Center; Japan Society for the Promotion of Science; Ligue Nationa…
H2077	39	2360	23	0	29	17	American Society of Clinical Oncology; Congressionally Directed Medical Research Programs; Damon Runyon Cancer Research Foundation; Danish Agency for Science and Higher Education; Ente Cassa di Risparmio di Firenze; Federal Ministry of Education and Research; German Cancer Aid; Howard Hughes Medical Institute; Japan Society for the Promotion of Science; National Cancer Institute; National Human G…
H2081	39	1979	21	0	57	31	AbbVie (United States); American Association For Cancer Research; American Cancer Society; American Urological Association; Biotechnology and Biological Sciences Research Council; Congressionally Directed Medical Research Programs; Dana–Farber Cancer Institute; Engineering and Physical Sciences Research Council; European Cooperation in Science and Technology; European Research Council; GlaxoSmith…
H2085	39	1490	4	1	49	12	AstraZeneca (United Kingdom); Congressionally Directed Medical Research Programs; Medical Research Council; Ministry of Education; Ministry of Science and Technology; National Cancer Institute; National Center for Advancing Translational Sciences; National Heart Lung and Blood Institute; National Institute of Environmental Health Sciences; National Institute on Aging; National Research Foundation…
H2342	39	998	3	1	48	25	Alliance for Clinical Trials in Oncology; American Cancer Society; Amgen (United States); Canadian Cancer Society; Canadian Institutes of Health Research; Canary Foundation; Congressionally Directed Medical Research Programs; European Commission; French National Cancer Institute; Howard Hughes Medical Institute; Ministry of Science and Technology; Ministry of Science and Technology of the People'…
H640	39	965	15	0	12	24	Alfried Krupp von Bohlen und Halbach Foundation; Bristol-Myers Squibb (United States); Canadian Institutes of Health Research; Cancer Council Queensland; Changhua Christian Hospital; Department of Science and Technology; German Cancer Aid; Helmholtz Association of German Research Centres; Korea Atomic Energy Research Institute; Ministry of Education; Ministry of Science and Technology; Ministry o…
H2444	37	3485	27	4	42	28	Agency for Science, Technology and Research; Agentschap voor Innovatie door Wetenschap en Technologie; American Cancer Society; American Society of Clinical Oncology; AstraZeneca (United States); Dana–Farber Cancer Institute; Eli Lilly (United States); Federal Ministry of Education and Research; German Cancer Aid; Howard Hughes Medical Institute; Irish Cancer Society; Japan Agency for Medical Res…
H748	37	3088	19	0	43	15	Cancer Research UK; Congressionally Directed Medical Research Programs; Dana–Farber Cancer Institute; Fundação para a Ciência e Tecnologia; Government of Catalonia; Instituto de Salud Carlos III; Japan Society for the Promotion of Science; Ministry of Health Labour and Welfare; National Cancer Institute; National Human Genome Research Institute; National Institute of Diabetes and Digestive and Ki…
H2110	36	3784	17	1	59	31	American Cancer Society; American Lung Association; American Society of Clinical Oncology; Cancer Research UK; Congressionally Directed Medical Research Programs; Damon Runyon Cancer Research Foundation; Doris Duke Charitable Foundation; Eisai (Japan); Federal Ministry of Education and Research; German Cancer Aid; Howard Hughes Medical Institute; Japan Society for the Promotion of Science; Lucas …
H2291	35	949	2	2	46	35	Agency for Science, Technology and Research; Alexander Graham Bell Association for the Deaf and Hard of Hearing; American Association For Cancer Research; American Cancer Society; AstraZeneca (United Kingdom); Boehringer Ingelheim (Germany); Canadian Cancer Society; Canadian Institutes of Health Research; Canary Foundation; Cancer Prevention and Research Institute of Texas; Cancer Research UK; Co…
H289	35	2963	29	1	41	23	American Cancer Society; Burroughs Wellcome Fund; Canadian Institutes of Health Research; Centers for Disease Control and Prevention; Congressionally Directed Medical Research Programs; Flight Attendant Medical Research Institute; Genome British Columbia; Genome Canada; Howard Hughes Medical Institute; Instituto de Salud Carlos III; Japan Society for the Promotion of Science; Korea Health Industr…
H711	35	2543	20	0	28	14	Cancer Research UK; Dana–Farber Cancer Institute; Department of Health; Deutsche Forschungsgemeinschaft; Fundação para a Ciência e Tecnologia; German Academic Exchange Service; Japan Society for the Promotion of Science; Ligue Nationale Contre le Cancer; Ministry of Health Labour and Welfare; National Cancer Institute; National Institute on Aging; Sheffield Teaching Hospitals NHS Foundation Trust…
H182	33	2542	14	2	26	23	American Cancer Society; AstraZeneca (United Kingdom); Biotechnology and Biological Sciences Research Council; Canadian Institutes of Health Research; China Postdoctoral Science Foundation; Congressionally Directed Medical Research Programs; Directorate for Biological Sciences; Ministry of Science and Technology of the People's Republic of China; Ministry of Science ICT and Future Planning; Natio…
H1930	32	1105	1	0	30	23	AbbVie (United States); American College of Surgeons; American Society of Clinical Oncology; Biotechnology and Biological Sciences Research Council; Canadian Institutes of Health Research; Cancer Association of South Africa; Cancer Research UK; Directorate for Mathematical & Physical Sciences; Flight Attendant Medical Research Institute; GlaxoSmithKline (United Kingdom); Hungarian Scientific Rese…
H792	32	1839	13	0	26	11	American Cancer Society; Eli Lilly (United States); Ministry of Health and Long Term Care; National Cancer Institute; National Center for Advancing Translational Sciences; National Human Genome Research Institute; National Institute of Dental and Craniofacial Research; National Institute of General Medical Sciences; Ohio Cancer Research Associates; United States Department of Veterans Affairs; We…
HCC2450	32	1661	6	2	52	34	American Cancer Society; American Lung Association; Canadian Institutes of Health Research; Congressionally Directed Medical Research Programs; Dana–Farber Cancer Institute; Federal Ministry of Education and Research; Genome British Columbia; Genome Canada; German Cancer Aid; Instituto de Salud Carlos III; Italian Association for Cancer Research; Japan Agency for Medical Research and Development;…
HCC1195	30	1930	13	1	40	20	Canadian Institutes of Health Research; Cancer Prevention and Research Institute of Texas; Congressionally Directed Medical Research Programs; Federal Ministry of Education and Research; Genome British Columbia; Genome Canada; German Cancer Aid; Instituto de Salud Carlos III; Japan Society for the Promotion of Science; Korea Health Industry Development Institute; Michael Smith Foundation for Heal…
H1304	29	2285	14	0	22	20	Austrian Research Promotion Agency; Canadian Cancer Society; Canadian Institutes of Health Research; Canary Foundation; Cancer Research UK; Congressionally Directed Medical Research Programs; Dutch Cancer Society; Engineering and Physical Sciences Research Council; Fundação para a Ciência e Tecnologia; FWF Austrian Science Fund; Japan Society for the Promotion of Science; Mayo Clinic; National Ba…
H1436	29	2978	24	0	36	25	American Association For Cancer Research; American Cancer Society; American Society of Clinical Oncology; Burroughs Wellcome Fund; Canadian Cancer Society; Canadian Institutes of Health Research; Canary Foundation; Cancer Research UK; Congressionally Directed Medical Research Programs; Dana–Farber Cancer Institute; Deutsche Forschungsgemeinschaft; Fundação para a Ciência e Tecnologia; Howard Hugh…
H1694	28	697	1	0	43	23	American Lung Association; Asociación Española Contra el Cáncer; AstraZeneca (United Kingdom); Cancer Research UK; European Commission; GlaxoSmithKline (United Kingdom); Huntsman Cancer Institute; Instituto de Salud Carlos III; Japan Agency for Medical Research and Development; Japan Society for the Promotion of Science; Ministerio de Educación Cultura y Deporte; Ministry of Economy, Industry and…
H735	28	2656	20	0	21	8	Congressionally Directed Medical Research Programs; Japan Society for the Promotion of Science; Los Alamos National Laboratory; Ministry of Health Labour and Welfare; Ministry of Science and Technology of the People's Republic of China; National Cancer Institute; National Center for Advancing Translational Sciences; National Natural Science Foundation of China
HCC1359	28	1744	14	1	48	26	American Cancer Society; American Society of Clinical Oncology; AstraZeneca (United Kingdom); Congressionally Directed Medical Research Programs; Federal Ministry of Education and Research; German Cancer Aid; Howard Hughes Medical Institute; Instituto de Salud Carlos III; Japan Agency for Medical Research and Development; Japan Society for the Promotion of Science; Korea Health Industry Developme…
H1105	26	2238	16	0	27	13	Cancer Research UK; Congressionally Directed Medical Research Programs; Fundação para a Ciência e Tecnologia; Japan Agency for Medical Research and Development; Japan Society for the Promotion of Science; Ministry of Education, Culture, Sports, Science and Technology; Ministry of Health Labour and Welfare; Ministry of Science and Technology; National Cancer Institute; National Institute of Allerg…
H123	25	1270	4	0	25	17	Academy of Finland; American Cancer Society; Deutsche Forschungsgemeinschaft; Finnish Cultural Foundation; Finnish Medical Foundation; German Cancer Aid; Los Alamos National Laboratory; Massachusetts General Hospital; Medical Research Council; Ministry of Science and Technology of the People's Republic of China; National Cancer Institute; National Center for Advancing Translational Sciences; Nati…
H2286	25	1133	6	2	39	32	American Academy of Arts and Sciences; American Lung Association; Biotechnology and Biological Sciences Research Council; Boehringer Ingelheim Foundation; Cancer Research UK; Central European Institute of Technology; Chinese Academy of Sciences; Congressionally Directed Medical Research Programs; Danish Cancer Society; Danish National Research Foundation; Department of Science and Technology; Deu…
H87	25	1392	17	0	12	21	Amgen (United States); AstraZeneca (United States); Biotechnology and Biological Sciences Research Council; Boehringer Ingelheim (United States); Bristol-Myers Squibb (United States); Canadian Institutes of Health Research; Celgene (United States); Eisai (Japan); GlaxoSmithKline (United Kingdom); Japan Society for the Promotion of Science; Jiangsu Provincial Department of Education; Johnson & Joh…
H1514	24	1400	9	0	18	11	Biotechnology and Biological Sciences Research Council; Breast Cancer Research Foundation; Cancer Research UK; Congressionally Directed Medical Research Programs; Howard Hughes Medical Institute; Japan Society for the Promotion of Science; National Cancer Institute; National Institute of Diabetes and Digestive and Kidney Diseases; National Institute on Deafness and Other Communication Disorders; …
H1836	24	645	1	1	20	22	Amgen (United States); Asociación Española Contra el Cáncer; Australian Cancer Research Foundation; Canadian Institutes of Health Research; Cancer Council Victoria; Deutsche Forschungsgemeinschaft; European Commission; Genome British Columbia; Genome Canada; Government of Victoria; Instituto de Salud Carlos III; Japan Society for the Promotion of Science; Leukemia and Lymphoma Society; Medical Re…
H847	24	2469	21	0	45	15	Alliance for Clinical Trials in Oncology; Australian Cancer Research Foundation; Cancer Council Victoria; Centers for Disease Control and Prevention; Congressionally Directed Medical Research Programs; Government of Victoria; Japan Society for the Promotion of Science; Leukemia and Lymphoma Society; Medical Research Council; Ministry of Health Labour and Welfare; National Cancer Institute; Nation…
HCC364	24	1058	9	1	54	29	American Lung Association; American Society of Clinical Oncology; Arnold and Mabel Beckman Foundation; Bristol-Myers Squibb (United States); CaixaBank; Chicago Community Trust; Congressionally Directed Medical Research Programs; Deutsche Forschungsgemeinschaft; Doris Duke Charitable Foundation; Federal Ministry of Education and Research; German Cancer Aid; Howard Hughes Medical Institute; Japan A…
H679	23	1556	13	1	12	7	Canadian Institutes of Health Research; Danish Ministry of Higher Education and Science; Dutch Cancer Society; Los Alamos National Laboratory; National Cancer Institute; National Center for Advancing Translational Sciences; National Heart Lung and Blood Institute
H1284	22	1589	10	0	18	7	Cancer Research UK; Fundação para a Ciência e Tecnologia; National Cancer Institute; National Human Genome Research Institute; National Institute of Diabetes and Digestive and Kidney Diseases; National Institute on Deafness and Other Communication Disorders; Swedish Cancer Society
H1045	22	1404	16	0	16	10	Anhui Provincial Department of Education; Cancer Research UK; Centers for Disease Control and Prevention; Chinese Academy of Sciences; Congressionally Directed Medical Research Programs; Japan Society for the Promotion of Science; Ministry of Education of the People's Republic of China; National Cancer Institute; National Institute of General Medical Sciences; National Natural Science Foundation …
H1623	22	865	4	1	17	9	ARIAD Pharmaceuticals (United States); AstraZeneca (United Kingdom); Cancer League of Colorado; Cancer Research UK; GlaxoSmithKline (United Kingdom); Japan Society for the Promotion of Science; Ministry of Science and Technology; National Cancer Institute; National Center for Advancing Translational Sciences
H2029	22	986	12	0	39	24	American Society of Clinical Oncology; Canadian Cancer Society; Canadian Institutes of Health Research; Canary Foundation; Cancer Prevention and Research Institute of Texas; Congressionally Directed Medical Research Programs; Damon Runyon Cancer Research Foundation; European Commission; Government of Catalonia; Howard Hughes Medical Institute; Instituto de Salud Carlos III; Japan Agency for Medic…
H432	22	1143	4	0	12	13	American Cancer Society; Congressionally Directed Medical Research Programs; Hewlett-Packard (United States); International Retinal Research Foundation; Japan Society for the Promotion of Science; National Cancer Institute; National Heart Lung and Blood Institute; National Institute of Environmental Health Sciences; Natural Sciences and Engineering Research Council; Research to Prevent Blindness;…
H450	22	501	4	0	12	6	Directorate for Biological Sciences; European Research Council; National Cancer Institute; National Institute of General Medical Sciences; National Natural Science Foundation of China; United States Public Health Service
H2196	21	2363	21	0	37	21	Biotechnology and Biological Sciences Research Council; Breast Cancer Now; Cancer Research UK; Colciencias; Department of Health; Japan Agency for Medical Research and Development; Japan Society for the Promotion of Science; Ministry of Education, Culture, Sports, Science and Technology; Ministry of Health Labour and Welfare; Ministry of Science and Technology; National Cancer Institute; National…
H372	21	1406	1	0	14	7	Congressionally Directed Medical Research Programs; Czech Science Foundation; National Cancer Institute; National Heart Lung and Blood Institute; National Institute of Allergy and Infectious Diseases; National Institute of Environmental Health Sciences; Wellcome Trust
HCC1588	21	553		0	18	18	American Lung Association; Australian Research Council; Cancer Prevention and Research Institute of Texas; Japan Agency for Medical Research and Development; Japan Science and Technology Agency; Japan Society for the Promotion of Science; Ministry of Education; Ministry of Science and Technology of the People's Republic of China; Ministry of Trade, Industry and Energy; MSD Life Science Foundation…
H360	20	998	2	0	12	6	Comunidad de Madrid; European Commission; European Research Council; Ministry of Economy, Industry and Competitiveness; National Cancer Institute; National Heart Lung and Blood Institute
H433	20	640	3	0	8	16	CaixaBank; Canada Foundation for Innovation; Canadian Cancer Society; Canadian Institutes of Health Research; Cancer Research UK; Dutch Cancer Society; Fondation ARC pour la Recherche sur le Cancer; French National Cancer Institute; Ministry of Education; Ministry of Science ICT and Future Planning; National Cancer Institute; National Institute of Allergy and Infectious Diseases; National Institu…
H1238	19	1236	12	0	17	4	Congressionally Directed Medical Research Programs; Japan Society for the Promotion of Science; National Cancer Institute; National Institute of Neurological Disorders and Stroke
H1876	19	992	2	1	23	16	American Association For Cancer Research; Breast Cancer Research Foundation; Deutsche Forschungsgemeinschaft; European Commission; Federal Ministry of Education and Research; Howard Hughes Medical Institute; Japan Agency for Medical Research and Development; Japan Society for the Promotion of Science; Ministry of Education, Culture, Sports, Science and Technology; Ministry of Health Labour and We…
H676	19	1791	15	0	3	7	Banco Santander (Spain); Basque Government; Botín Foundation; CaixaBank; Ministry of Economy, Industry and Competitiveness; National Cancer Institute; Worldwide Cancer Research
HCC970	19	1867	16	1	26	15	American Cancer Society; Burroughs Wellcome Fund; Cancer Prevention and Research Institute of Texas; Congressionally Directed Medical Research Programs; Damon Runyon Cancer Research Foundation; Flight Attendant Medical Research Institute; Howard Hughes Medical Institute; Japan Society for the Promotion of Science; Korea Health Industry Development Institute; Ministry of Health and Welfare; Minist…
H1622	18	1074		0	4	5	Cancer Research UK; China Postdoctoral Science Foundation; Ministry of Education of the People's Republic of China; National Natural Science Foundation of China; Swiss National Science Foundation
H678	18	680	19	0	14	3	Japan Society for the Promotion of Science; National Cancer Institute; National Health and Medical Research Council
H2086	17	941	7	0	27	13	Congressionally Directed Medical Research Programs; Deutsche Forschungsgemeinschaft; German Cancer Aid; Leukemia and Lymphoma Society; Ministry of Education; National Cancer Institute; National Heart Lung and Blood Institute; National Institute of Allergy and Infectious Diseases; National Institute of Dental and Craniofacial Research; National Institute of Environmental Health Sciences; National …
H220	17	1707	4	0	13	4	Japan Society for the Promotion of Science; Ministry of Health Labour and Welfare; National Cancer Institute; National Institute of Biomedical Imaging and Bioengineering
H1008	16	310	4	2	10	12	Bloodwise; Canadian Cancer Society; Cancer Research UK; China Postdoctoral Science Foundation; Engineering and Physical Sciences Research Council; Israel Science Foundation; Medical Research Council; Ministère des Affaires sociales et de la Santé; National Cancer Institute; National Institute for Health Research; National Natural Science Foundation of China; Roche (Switzerland)
H1882	16	422	2	0	23	11	American Cancer Society; Breast Cancer Now; Hungarian Scientific Research Fund; Japan Agency for Medical Research and Development; Japan Society for the Promotion of Science; Ligue Suisse Contre le Cancer; Medical Research Council; Ministry of Education, Culture, Sports, Science and Technology; Ministry of Health Labour and Welfare; National Cancer Institute; National Institute of Biomedical Imag…
H568	16	3802	6	4	18	15	American Cancer Society; British Heart Foundation; Canadian Institutes of Health Research; Cancer Research UK; Dermatology Foundation; Directorate for Education & Human Resources; Howard Hughes Medical Institute; National Cancer Institute; National Heart Lung and Blood Institute; National Institute of Biomedical Imaging and Bioengineering; National Institute of Neurological Disorders and Stroke; …
H969	16	1388	8	0	37	12	Congressionally Directed Medical Research Programs; Korea Institute of Science and Technology; Ministry of Education; National Cancer Institute; National Center for Advancing Translational Sciences; National Heart Lung and Blood Institute; National Human Genome Research Institute; National Institute of Arthritis and Musculoskeletal and Skin Diseases; National Institute of Environmental Health Sci…
H1341	15	567	1	0	24	17	Boehringer Ingelheim Foundation; CaixaBank; Danish Cancer Society; Danish National Research Foundation; Deutsche Forschungsgemeinschaft; Dietmar Hopp Stiftung; Federal Ministry of Education and Research; Fresenius (Germany); German Cancer Aid; Hollings Cancer Center; Japan Society for the Promotion of Science; Ministry of Health Labour and Welfare; Ministry of Science and Technology; National Can…
H449	15	456		0	8	3	National Cancer Institute; National Institute of Diabetes and Digestive and Kidney Diseases; National Institute on Deafness and Other Communication Disorders
HCC20	15	790	3	0	10	12	Bayer (Germany); Cancer Prevention and Research Institute of Texas; Chang Gung Memorial Hospital; Guangdong Science and Technology Department; Ministry of Health and Welfare; Ministry of Science and Technology; Ministry of Science and Technology of the People's Republic of China; Ministry of Science ICT and Future Planning; National Cancer Institute; National Institute of General Medical Sciences…
HCC2108	15	203	3	0	21	9	American Association For Cancer Research; American Cancer Society; Congressionally Directed Medical Research Programs; Dana–Farber Cancer Institute; Entertainment Industry Foundation; Japan Society for the Promotion of Science; Ministry of Education; National Cancer Institute; National Research Foundation of Korea
H1926	14	883	5	0	7	6	GlaxoSmithKline (United Kingdom); Kay Kendall Leukaemia Fund; Leukemia and Lymphoma Society; National Cancer Institute; Wellcome Trust; Wenzhou Municipal Sci-Tech Bureau
H1994	14	372	1	0	6	6	Canadian Institutes of Health Research; Genome British Columbia; Genome Canada; Michael Smith Foundation for Health Research; National Cancer Institute; Welch Foundation
H2066	14	240	1	0	15	11	Japan Society for the Promotion of Science; Ministry of Education; Ministry of Health Labour and Welfare; National Cancer Institute; National Center for Advancing Translational Sciences; National Heart Lung and Blood Institute; National Institute of Allergy and Infectious Diseases; National Institute of Neurological Disorders and Stroke; National Medical Research Council; National Natural Science…
H689	14	745	1	0	10	18	Australian Research Council; Belgian Federal Science Policy Office; Congressionally Directed Medical Research Programs; Department of Biotechnology; Department of Science and Technology; European Research Council; Flemish Government; Korea Research Council for Industrial Science and Technology; Ministry of Education; Ministry of Science and Technology; National Cancer Institute; National Health a…
HCC2814	14	571	1	0	38	20	American Cancer Society; American Lung Association; Cancer Prevention and Research Institute of Texas; Congressionally Directed Medical Research Programs; Elsa U. Pardee Foundation; Italian Association for Cancer Research; Japan Agency for Medical Research and Development; Japan Science and Technology Agency; Japan Society for the Promotion of Science; MSD Life Science Foundation; National Cancer…
H2135	13	548	7	1	14	12	AstraZeneca (United Kingdom); Biotechnology and Biological Sciences Research Council; Engineering and Physical Sciences Research Council; European Cooperation in Science and Technology; European Research Council; Instituto de Salud Carlos III; Medical Research Council; National Cancer Institute; National Center for Advancing Translational Sciences; National Foundation for Cancer Research; V Found…
H1522	13	546	9	0	11	6	Cancer Research UK; Fundação para a Ciência e Tecnologia; Japan Society for the Promotion of Science; Ministry of Health Labour and Welfare; National Cancer Institute; Swedish Cancer Society
H726	13	528	4	0	10	5	Congressionally Directed Medical Research Programs; Los Alamos National Laboratory; National Cancer Institute; National Center for Advancing Translational Sciences; National Institute of Environmental Health Sciences
H2108	12	680	11	0	7	6	Alexander von Humboldt Foundation; Congressionally Directed Medical Research Programs; Ministry of Education; National Cancer Institute; National Natural Science Foundation of China; National Research Foundation of Korea
H298	12	751	2	1	3	2	National Cancer Institute; Spectrum Pharmaceuticals (United States)
H462	12	494		1	7	6	Cancer Research UK; Chang Gung Memorial Hospital; Japan Society for the Promotion of Science; Merck (Germany); National Cancer Institute; National Institute for Health Research
HCC31	12	132		0	10	5	Japan Society for the Promotion of Science; Ministry of Education of the People's Republic of China; Ministry of Science and Technology of the People's Republic of China; National Cancer Institute; National Natural Science Foundation of China
H1061	11	602		1	6	4	Ministry of Science and Technology of the People's Republic of China; National Cancer Institute; National Heart Lung and Blood Institute; National Institute of General Medical Sciences
H1062	11	477	7	0	6	3	Congressionally Directed Medical Research Programs; National Cancer Institute; National Institute of Environmental Health Sciences
H2258	11	1051	11	0	25	10	Congressionally Directed Medical Research Programs; Japan Society for the Promotion of Science; National Cancer Institute; National Heart Lung and Blood Institute; National Institute of Allergy and Infectious Diseases; National Institute of Arthritis and Musculoskeletal and Skin Diseases; National Institute of Diabetes and Digestive and Kidney Diseases; National Institute of Environmental Health …
H2198	11	558	14	0	11	8	Japan Society for the Promotion of Science; Ministry of Health Labour and Welfare; National Cancer Institute; Royal Swedish Academy of Sciences; Russian Foundation for Basic Research; Sidney Kimmel Foundation; Swedish Cancer Society; Swedish Research Council
H620	11	370	3	0	16	5	Ministry of Health; National Cancer Institute; National Institute of Diabetes and Digestive and Kidney Diseases; National Institute on Deafness and Other Communication Disorders; Pediatric Cancer Research Foundation
H1870	10	337		0	8	6	Bloodwise; Japan Society for the Promotion of Science; National Cancer Institute; National Institute of Diabetes and Digestive and Kidney Diseases; National Institute on Deafness and Other Communication Disorders; Worldwide Cancer Research
H2330	10	347	1	0	15	8	American Society of Clinical Oncology; Japan Society for the Promotion of Science; Ministry of Health Labour and Welfare; National Cancer Institute; Royal Swedish Academy of Sciences; Russian Foundation for Basic Research; Swedish Cancer Society; Swedish Research Council
H578	10	412	1	0	5	9	Australian Research Council; Connecticut Department of Public Health; Instituto de Ciencia y Tecnologia del Distrito Federal; Ministry of Health; National Breast Cancer Foundation; National Heart Lung and Blood Institute; National Institute of Allergy and Infectious Diseases; National Natural Science Foundation of China; National Research Foundation of Korea
H2028	10	1159	12	0	16	7	Beth Israel Deaconess Medical Center; Congressionally Directed Medical Research Programs; European Commission; National Cancer Institute; National Institute of Diabetes and Digestive and Kidney Diseases; Norwegian Cancer Society; The Research Council of Norway
H738	10	701	12	0	10	4	Congressionally Directed Medical Research Programs; National Cancer Institute; National Health and Medical Research Council; Royal Adelaide Hospital
H1769	9	542	3	0	4	3	Consejo Nacional de Ciencia y Tecnología; National Cancer Institute; National Institute of Neurological Disorders and Stroke
H1628	9	358	7	0	10	6	Cancer Research UK; Fundação para a Ciência e Tecnologia; National Cancer Institute; National Institute of Allergy and Infectious Diseases; National Institute of Dental and Craniofacial Research; Swedish Cancer Society
H862	9	698	16	0	5	4	Congressionally Directed Medical Research Programs; Ministry of Science and Technology; National Cancer Institute; National Natural Science Foundation of China
H930	8	492	5	0	3	2	Deutsche Forschungsgemeinschaft; National Cancer Institute
H1086	8	612	3	0	7	5	Assar Gabrielsson Foundation; National Cancer Institute; National Institute of Neurological Disorders and Stroke; Swedish Cancer Society; Swedish Research Council
H1173	8	268	18	0	8	2	Japan Society for the Promotion of Science; National Cancer Institute
H2250	8	168	1	0	18	6	Chinese Academy of Sciences; Congressionally Directed Medical Research Programs; Ministry of Science and Technology of the People's Republic of China; National Cancer Institute; National Heart Lung and Blood Institute; Wellcome Trust
H1570	8	199	1	0	10	3	Cancer Prevention and Research Institute of Texas; Congressionally Directed Medical Research Programs; National Cancer Institute
H1059	7	263	1	0	4	2	National Cancer Institute; Pew Charitable Trusts
H1378	7	71		0	0	0
H1512	7	425	1	0	2	2	National Cancer Institute; Netherlands Organisation for Scientific Research
H1725	7	184	16	0	6	4	Astellas Pharma (United States); Bayer (United States); Japan Society for the Promotion of Science; National Cancer Institute
H1881	7	539		0	9	10	Congressionally Directed Medical Research Programs; Ministry of Science and Technology of the People's Republic of China; National Cancer Institute; National Heart Lung and Blood Institute; National Institute of Allergy and Infectious Diseases; National Institute of Child Health and Human Development; National Institute of Dental and Craniofacial Research; National Natural Science Foundation of C…
H2058	7	169	2	0	2	4	Ministry of Education; Ministry of Science and Technology; Ministry of Science and Technology of the People's Republic of China; National Cancer Institute
H478	7	305		0	2	2	Italian Association for Cancer Research; National Cancer Institute
H618	7	155		0	2	1	National Cancer Institute
H1717	6	90	16	0	6	7	American Cancer Society; American Society of Clinical Oncology; Colorado School of Mines; Foundation for the National Institutes of Health; Japan Society for the Promotion of Science; National Cancer Institute; Volkswagen Foundation
H1954	6	354	2	0	15	10	Cancer Research UK; Engineering and Physical Sciences Research Council; European Commission; European Research Council; Medical Research Council; Ministry of Science and Technology; National Cancer Institute; National Heart Lung and Blood Institute; National Institute for Health Research; National Institute on Drug Abuse
H1974	6	200	1	0	1	3	Consejo Nacional de Ciencia y Tecnología; Fondation de France; National Cancer Institute
H285	6	214		0	11	10	Deutsche Forschungsgemeinschaft; Ministry of Education of the People's Republic of China; Ministry of Science and Technology of the People's Republic of China; National Center for Advancing Translational Sciences; National Eye Institute; National Institute of General Medical Sciences; National Institute on Aging; National Natural Science Foundation of China; Research to Prevent Blindness; United …
H615	6	93		0	6	1	National Cancer Institute
HCC1438	6	73		0	15	5	American Cancer Society; Congressionally Directed Medical Research Programs; Hungarian Scientific Research Fund; National Cancer Institute; National Research Foundation of Korea
HCC41	5	96		0	7	5	Chinese Academy of Sciences; Medical Research Council; Ministry of Science and Technology of the People's Republic of China; National Cancer Institute; National Natural Science Foundation of China
H2059	5	135	3	0	3	3	Hess (United States); March of Dimes; National Cancer Institute
HCC1945	5	16		0	3	10	Australian Research Council; Canadian Breast Cancer Foundation; Cancer Research Society; European Commission; Institute of Photonic Sciences; Instituto de Salud Carlos III; Japan Society for the Promotion of Science; Ministry of Economy, Industry and Competitiveness; Ministry of Education; Ministry of Science and Technology
H1710	4	38	1	0	0	0
H2145	4	135	1	0	7	4	Cancer Research UK; Medical Research Council; National Cancer Institute; NIHR Evaluation Trials and Studies Coordinating Centre
H962	4	137	4	0	0	2	Fundação para a Ciência e Tecnologia; Ministry of Economy, Industry and Competitiveness
H1977	4	330	1	0	3	1	National Cancer Institute
H369	4	73		0	1	1	Wellcome Trust
H463	4	106		0	5	8	Asociación Española Contra el Cáncer; European Commission; European Cooperation in Science and Technology; Government of Catalonia; Instituto de Salud Carlos III; Ministerio de Educación Cultura y Deporte; Ministry of Economy, Industry and Competitiveness; National Cancer Institute
H606	4	116		0	3	2	National Cancer Institute; National Heart Lung and Blood Institute
HCC1719	4	118	6	0	6	11	Canadian Institutes of Health Research; Cancer Prevention and Research Institute of Texas; Congressionally Directed Medical Research Programs; Fondation ARC pour la Recherche sur le Cancer; Fondation de France; Genome Canada; Ligue Nationale Contre le Cancer; Ministry of Education, Culture, Sports, Science and Technology; Ministry of Higher Education and Research; National Cancer Institute; Welch…
HCC3051	4	128	6	0	9	5	Canadian Institutes of Health Research; Congressionally Directed Medical Research Programs; Genome Canada; Ministry of Education, Culture, Sports, Science and Technology; National Cancer Institute
H1583	3	111		0	0	1	Ministry of Science and Technology
H1788	3	65		0	0	0
H2679	3	130	1	0	0	0
HCC122	3	675		0	4	3	Dietmar Hopp Stiftung; National Cancer Institute; Novartis (Switzerland)
H1185	3	64		0	0	0
HCC2270	3	11		0	6	10	Cancer Prevention and Research Institute of Texas; Congressionally Directed Medical Research Programs; Ministry of Education; National Cancer Institute; National Natural Science Foundation of China; National Research Foundation of Korea; Shanghai Municipal Commission of Health and Family Planning; Shanghai Municipal Education Commission; Shanghai Municipal Science and Technology Commission; Welch…
HCC103	3	65		0	7	7	European Commission; European Research Council; National Cancer Institute; National Institute of Allergy and Infectious Diseases; National Institute of Arthritis and Musculoskeletal and Skin Diseases; Oncosuisse; United States Department of Veterans Affairs
HCC1313	3	31		0	15	7	Cancer Prevention and Research Institute of Texas; Congressionally Directed Medical Research Programs; National Cancer Institute; National Center for Advancing Translational Sciences; National Institute of General Medical Sciences; Sidney Kimmel Foundation; Welch Foundation
HCC2374	3	196		0	8	5	American Cancer Society; Cancer Prevention and Research Institute of Texas; Congressionally Directed Medical Research Programs; Merck (Germany); National Cancer Institute
H1474	2	121		0	0	0
H1608	2	187	1	0	1	2	Cancer Research UK; European Research Council
H1969	2	2285	4	3	1	1	National Natural Science Foundation of China
H537	2	34		0	0	1	Cancer Research UK
H890	2	68		0	0	1	Italian Association for Cancer Research
H1548	2	135	1	0	2	1	National Heart Lung and Blood Institute
H580	2	10		0	3	2	European Commission; National Cancer Institute
HCC149	2	110		0	4	3	Food and Health Bureau; Innovation and Technology Commission; National Cancer Institute
HCC1772	2	469		1	10	9	Burroughs Wellcome Fund; Cancer Prevention and Research Institute of Texas; Damon Runyon Cancer Research Foundation; Flight Attendant Medical Research Institute; Howard Hughes Medical Institute; Ministry of Science and Technology of the People's Republic of China; National Cancer Institute; V Foundation for Cancer Research; Welch Foundation
HCC1897	2	38		0	5	2	Congressionally Directed Medical Research Programs; National Cancer Institute
H1451	1	178		0	3	3	National Cancer Institute; National Institute of General Medical Sciences; Sontag Foundation
H1824	1	31	1	0	0	0
H1929	1	6		0	0	1	Slovenian Research Agency
H1968	1	1		0	0	1	Deutsche Forschungsgemeinschaft
HCC1534	1	27		0	0	0
HCC2433	1	465		1	5	3	Burroughs Wellcome Fund; Flight Attendant Medical Research Institute; National Cancer Institute
H3282	1	31	1	0	0	0
HCC1974	1	2		0	0	1	Consejo Nacional de Ciencia y Tecnología
HCC845	1	0		0	0	0

## Sheet: Data Dictionary
Search Methodology
Publications associated with each cell line were identified using full text search of the Dimensions publication database (https://app.dimensions.ai/discover/publication) . This search method was selected as the cell lines used in an experiment may only be discussed in the methods or results section of an article rather than the title or abstract. In order to reduce the number of false positives,…
Column	Type	Description
cell_line	character	The lung cancer cell line
publications	integer	The number of publications returned using the search methodology for each cell line.
citations	integer	The number of citations received by the publications associated with each cell line.
patents_citing	integer	The number of unique patents citing publications associated with each cell line.
linked_clinical_trials	integer	The number of unique clinical trials linked to publications associated with each cell line.
supporting_grants	integer	The number of unique grants supporting the publications associated with each cell line.
n_funders	integer	The number of unique funding organizations acknowledged by the publications associated with each cell line.
nci_funding	True/False	True/False for whether or not NCI funding was acknowledged by any of the publications.
funder_names	character string	The unique funding organizations acknowledged by the publications associated with each cell line.
